# Supplementary material for: Ezrin Regulates the Cell Surface Localization of PD-L1 in HEC-151 Cells
Source: J Clin Med. 2022 Apr 15;11(8):2226. doi: 10.3390/jcm11082226 (PMC9030767; doi:10.3390/jcm11082226)
Supplement: Supplementary file 1 [file jcm-11-02226-s001.zip]

Archive with 1 entries (1 files):
- jcm-1649630-supplementary.pdf
